# Supplementary material for: Domain-Dependent Evolution Explains Functional Homology of Protostome and Deuterostome Complement C3-Like Proteins
Source: Front Immunol. 2022 Mar 10;13:840861. doi: 10.3389/fimmu.2022.840861 (PMC8960428; doi:10.3389/fimmu.2022.840861)
Supplement: Supplementary file 3 [file Table_1.xlsx]

## Sheet: Supplementary table 1
Cnidaria
1 Anthozoa; Octocorallia	species name	genes	origin	web site	Short name	accession number
	Dendronephthya gigantea	1	National Center for Biotechnology Information (NCBI)	https://www.ncbi.nlm.nih.gov/	Dgi_C3-like_XP_028394711.1	XP_028394711.1
	Swiftia exserta	1	NCBI	https://www.ncbi.nlm.nih.gov/	Sex_C3-like_AAN86548.1	AAN86548.1
2 Anthozoa; Hexacorallia	species name	genes	origin	web site	Short name	accession number	Short name	accession number	Short name	accession number
	Nematostella vectensis	2	NCBI	https://www.ncbi.nlm.nih.gov/	Nve_C3-like_1_BAH22723.1	BAH22723.1	Nve_C3-like_2_BAH22725.1	BAH22725.1
	Actinia tenebrosa	3	NCBI	https://www.ncbi.nlm.nih.gov/	Ate_C3-like_1_XP_031565662.1	XP_031565662.1	Ate_C3-like_2_XP_031565659.1	XP_031565659.1	Ate_C3-like_3_XP_031570486.1	XP_031570486.1
	Pocillopora damicornis	3	NCBI	https://www.ncbi.nlm.nih.gov/	Pda_C3-like_1_RMX57629.1	RMX57629.1	Pda_C3-like_2_XP_027048076.1	XP_027048076.1	Pda_C3-like_3_XP_027048067.1	XP_027048067.1
Nemertea	species name	genes	origin	web site	Short name	accession number
	Notospermus geniculatus	1	Okinawa Institute of Science and Technology Graduate University (OIST) Marine Genomics Unit	https://marinegenomics.oist.jp/pearl/gallery	Nge_C3-like_g8346.t1	g8346.t1
Mollusca
1 Aplacophora	species name	genes	origin	web site	short name	accession number
	Gymnomenia pellucida	1	molluscDB	https://molluscdb.org/index.html	Gpe_C3-like_68826_c2_g1_i4	68826_c2_g1_i4
	Wirenia argentea	1	molluscDB	https://molluscdb.org/index.html	War_C3-like_68991_c3_g1_i1	68991_c3_g1_i1
2 Polyplacophora	species name	genes	origin	web site	short name	accession number
	Acanthochitona crinita	1	molluscDB	https://molluscdb.org/index.html	Acr_C3-like_53803_c0_g2_i1	53803_c0_g2_i1
3 Cephalopoda	species name	genes	origin	web site	short name	accession number
	Octopoteuthis deletron	1	molluscDB	https://molluscdb.org/index.html	Ode_C3-like_23523_c0_seq1	23523_c0_seq1
	Octopus bimaculoides	1	NCBI	https://www.ncbi.nlm.nih.gov/	Obi_C3-like_XP_014786592.1	XP_014786592.1
	Vampyroteuthis infernalis	1	molluscDB	https://molluscdb.org/index.html	Vin_C3-like_69533_c0_seq2	69533_c0_seq2
	Euprymna scolopes	1	NCBI	https://www.ncbi.nlm.nih.gov/	Esc_C3-like_ACF04700.1	ACF04700.1
	Octopus vulgaris	1	NCBI	https://www.ncbi.nlm.nih.gov/	Ovu_C3-like_XP_029649275.1	XP_029649275.1
4 Monoplacophora	species name	genes	origin	web site	short name	accession number
	Laevipilina hyalina	1	molluscDB	https://molluscdb.org/index.html	Lhy_C3-like_partial_63862_c1_g1_i1	63862_c1_g1_i1
5 Scaphopoda	species name	genes	origin	web site	short name	accession number
	Gadila tolmiei	1	molluscDB	https://molluscdb.org/index.html	Gto_C3-like_77943_c0_g2_i4	77943_c0_g2_i4
6 Gastropoda	species name	genes	origin	web site	short name	accession number	short name	accession number
	Elysia chlorotica	2	NCBI	https://www.ncbi.nlm.nih.gov/	Ech_C3-like_2_RUS87187.1	RUS87187.1	Ech_C3-like_1_RUS83263.1	RUS83263.1
	Lottia gigantea	2	NCBI	https://www.ncbi.nlm.nih.gov/	Lgi_C3-like_2_AVP12644.1	AVP12644.1	Lgi_C3-like_1_AVP12645.1	AVP12645.1
	Biomphalaria glabrata	2	NCBI	https://www.ncbi.nlm.nih.gov/	Bgl_C3-like_2_QEQ12614.1	QEQ12614.1	Bgl_C3-like_1_QEQ12615.1	QEQ12615.1
	Pomacea canaliculata	2	NCBI	https://www.ncbi.nlm.nih.gov/	Pca_C3-like_2_XP_025112875.1	XP_025112875.1	Pca_C3-like_1_XP_025113399.1	XP_025113399.1
	Aplysia californica	2	NCBI	https://www.ncbi.nlm.nih.gov/	Aca_C3-like_2_partial_XP_005110548.2	XP_005110548.2	Aca_C3-like_1_XP_005093011.2	XP_005093011.2
7 Bivalvia
7-1 Pteriomorphia
7-1-1 Mytiloida	species name	genes	origin	web site	short name	accession number
	Mytilus galloprovincialis	1	NCBI	https://www.ncbi.nlm.nih.gov/	Mga_C3-like_AJQ21542.1	AJQ21542.1
	Modiolus philippinarum	1	molluscDB	https://molluscdb.org/index.html	Mph_C3-like_Mph_scaf_26828-0.6	Mph_scaf_26828-0.6
	Mytilus coruscus	1	NCBI	https://www.ncbi.nlm.nih.gov/	Mco_C3-like_AXS68445.1	AXS68445.1
7-1-2 Ostreida	species name	genes	origin	web site	short name	accession number
	Crassostrea gigas	1	NCBI	https://www.ncbi.nlm.nih.gov/	Cgi_C3-like_AHK60744.1	AHK60744.1
	Crassostrea virginica	1	NCBI	https://www.ncbi.nlm.nih.gov/	Cvi_C3-like_XP_022345651.1	XP_022345651.1
	Pinctada fucata	1	OIST Marine Genomics Unit	https://marinegenomics.oist.jp/pearl/gallery	Pfu_C3-like_pfu_aug2.0_671.1_04470.t1	pfu_aug2.0_671.1_04470.t1
7-1-3 Pectinida	species name	genes	origin	web site	short name	accession number
	Pecten maximus	1	NCBI	https://www.ncbi.nlm.nih.gov/	Pmax_C3-like_XP_033763816.1	XP_033763816.1
	Chlamys farreri	1	Chlamys farreri Database	http://mgb.ouc.edu.cn/cfbase/html/	Cfa_C3-like_CF62393.9	CF62393.9
	Mizuhopecten yessoensis	1	NCBI	https://www.ncbi.nlm.nih.gov/	Mye_C3-like_XP_021379716.1	XP_021379716.1
7-2 Heteroconchia	species name	genes	origin	web site	short name	accession number	short name	accession number
Unionida	Cristaria plicata	2	OIST Marine Genomics Unit	https://marinegenomics.oist.jp/pearl/gallery	Cpl_C3-like_1_partial_92016_c0_g2_i1	92016_c0_g2_i1	Cpl_C3-like_2_partial_92016_c0_g3_i5	92016_c0_g3_i5
Unionida	Hyriopsis cumingii	1	NCBI	https://www.ncbi.nlm.nih.gov/	Hcu_C3-like_QJF53848.1	QJF53848.1
Euheterodonta; Myida	Mya arenaria	3	OIST Marine Genomics Unit	https://marinegenomics.oist.jp/pearl/gallery	Mar_C3-like_3_partial_39416_c0_g1_i9	39416_c0_g1_i9	Mar_C3-like_1_39371_c1_g2_i8	39371_c1_g2_i8	Mar_C3-like_2_39371_c1_g2_i3	39371_c1_g2_i3
Euheterodonta; Myida	Mya truncata	1	OIST Marine Genomics Unit	https://marinegenomics.oist.jp/pearl/gallery	Mtr_C3-like_DN162036_c3_g2_i1	DN162036_c3_g2_i1
Euheterodonta; Cardiida	Sinonovacula constricta	3	NCBI	https://www.ncbi.nlm.nih.gov/	Sco_C3-like_1_KU728182	KU728182	Sco_C3-like_2_KY012336	KY012336	Sco_C3-like_3_MK287998	MK287998
Euheterodonta; Venerida	Ruditapes decussatus	1	NCBI	https://www.ncbi.nlm.nih.gov/	Rde_C3-like_ACN37845.1	ACN37845.1
Euheterodonta; Venerida	Cyclina sinensis	3	Author provided (Wei et al. 2020)	https://doi.org/10.1016/j.isci.2020.101148	Csi_C3-like_3_partial_Hic_asm_13.1725	Hic_asm_13.1725	Csi_C3-like_1_Hic_asm_11.1762	Hic_asm_11.1762	Csi_C3-like_2_Hic_asm_12.1707	Hic_asm_12.1707
Arthropoda
1 Chelicerata	species name	genes	origin	web site	short name	accession number
	Tachypleus tridentatus	1	NCBI	https://www.ncbi.nlm.nih.gov/	Ttr_C3-like_BAH02276.1	BAH02276.1
	Carcinoscorpius rotundicauda	1	NCBI	https://www.ncbi.nlm.nih.gov/	Cro_C3-like_AAQ08323.1	AAQ08323.1
	Limulus polyphemus	1	NCBI	https://www.ncbi.nlm.nih.gov/	Lpo_C3-like_XP_013775397.1	XP_013775397.1
2 Arachnida	species name	genes	origin	web site	short name	accession number	short name	accession number
Acari, Sarcoptiformes	Euroglyphus maynei	2	NCBI	https://www.ncbi.nlm.nih.gov/	Ema_C3-like_2_partial_OTF82226.1	OTF82226.1	Ema_C3-like_1_partial_OTF82289.1	OTF82289.1
Acari, Sarcoptiformes	Dermatophagoides pteronyssinus	2	NCBI	https://www.ncbi.nlm.nih.gov/	Dpt_C3-like_1_XP_027205521.1	XP_027205521.1	Dpt_C3-like_2_XP_027193725.1	XP_027193725.1
Acari, Trombidiformes	Dinothrombium tinctorium	1	NCBI	https://www.ncbi.nlm.nih.gov/	Dti_C3-like_RWS11033.1	RWS11033.1
Acari, Mesostigmata	Varroa jacobsoni	1	NCBI	https://www.ncbi.nlm.nih.gov/	Vja_C3-like_XP_022704469.1	XP_022704469.1
Acari, Ixodida	Ixodes scapularis	3	NCBI	https://www.ncbi.nlm.nih.gov/	Isc_C3-like_1_XP_029846027.1	XP_029846027.1	Isc_C3-like_2_partial_XP_029825233.1	XP_029825233.1	Isc_C3-like_3_XP_029838462.1	XP_029838462.1
Araneae	Parasteatoda tepidariorum	1	NCBI	https://www.ncbi.nlm.nih.gov/	Pte_C3-like_XP_021003824.1	XP_021003824.1
Araneae	Stegodyphus mimosarum	1	NCBI	https://www.ncbi.nlm.nih.gov/	Smi_C3-like_partial_KFM60589.1	KFM60589.1
Araneae	Stegodyphus dumicola	1	NCBI	https://www.ncbi.nlm.nih.gov/	Sdu_C3-like_XP_035209021.1	XP_035209021.1
3 Myriapoda	species name	genes	origin	web site	short name	accession number	short name	accession number	short name	accession number
Chilopoda	Scolopendra japonica	3	NCBI	https://www.ncbi.nlm.nih.gov/	Sja_C3-like_1_BAR45608.1	BAR45608.1	Sja_C3-like_3_BAR45609.1	BAR45609.1	Sja_C3-like_2_BAR45610.1	BAR45610.1
Echinodermata
1 Echinozoa; Echinoidea	species name	genes	origin	web site	short name	accession number	short name	accession number
Camarodonta	Strongylocentrotus purpuratus	2	NCBI	https://www.ncbi.nlm.nih.gov/	Spu_C3-like_1_NP_999686.1	NP_999686.1	Spu_C3-like_2_XP_780931.3	XP_780931.3
2 Echinozoa; Holothuroidea	species name	genes	origin	web site	short name	accession number	short name	accession number
Aspidochirotida	Apostichopus japonicus	2	NCBI	https://www.ncbi.nlm.nih.gov/	Aja_C3-like_1_ADW08937.1	ADW08937.1	Aja_C3-like_2_ADN97000.1	ADN97000.1
3 Asterozoa; Asteroidea	species name	genes	origin	web site	short name	accession number	short name	accession number	short name	accession number
Forcipulatida	Asterias rubens	2	NCBI	https://www.ncbi.nlm.nih.gov/	Aru_C3-like_1_XP_033643191.1	XP_033643191.1	Aru_C3-like_2_XP_033642949.1	XP_033642949.1
Valvatida	Acanthaster planci	3	NCBI	https://www.ncbi.nlm.nih.gov/	Apl_C3-like_1_XP_022108952.1	XP_022108952.1	Apl_C3-like_2_XP_022103653.1	XP_022103653.1	Apl_C3-like_3_XP_022104847.1	XP_022104847.1
Hemichordata
	species name	genes	origin	web site	Short name	accession number
	Ptychodera flava	1	OIST Marine Genomics Unit	https://marinegenomics.oist.jp/pearl/gallery	Pfl_C3-like_40v0_9_20150316_1g3733.t1	pfl_40v0_9_20150316_1g3733.t1
	Saccoglossus kowalevskii	1	NCBI	https://www.ncbi.nlm.nih.gov/	Sko_C3-like_XP_006813172.1	XP_006813172.1
Chordata
1 Cephalochordata	species name	genes	origin	web site	Short name	accession number
	Branchiostoma belcheri	1	NCBI	https://www.ncbi.nlm.nih.gov/	Bbe_C3-like_BAB47146.1	BAB47146.1
2 Vertebrata
2-1 Mammalia	species name	genes	origin	web site	short name	accession number	short name	accession number	short name	accession number	short name	accession number
	Homo sapiens	1	NCBI	https://www.ncbi.nlm.nih.gov/	Hsa_A2MG_P01023.3	P01023.3
	Homo sapiens	1	NCBI	https://www.ncbi.nlm.nih.gov/	Hsa_CD109_NP_598000.2	NP_598000.2
	Homo sapiens	4	NCBI	https://www.ncbi.nlm.nih.gov/	Hsa_C3_NP_000055.2	NP_000055.2	Hsa_C5_EAW87480.1	EAW87480.1	Has_C4_1_NP_009224.2	NP_009224.2	Hsa_C4_2_NP_001239133.1	NP_001239133.1
2-2 Aves	species name	genes	origin	web site	short name	accession number	short name	accession number	short name	accession number
	Gallus gallus	3	NCBI	https://www.ncbi.nlm.nih.gov/	Gga_C5_XP_415405.4	XP_415405.4	Gga_C4_BAJ53027.1	BAJ53027.1	Gga_C3_NP_990736.2	NP_990736.2
2-3 Sauropsida	species name	genes	origin	web site	short name	accession number	short name	accession number	short name	accession number
	Gekko japonicus	3	NCBI	https://www.ncbi.nlm.nih.gov/	Gja_C5_XP_015283801.1	XP_015283801.1	Gja_C4_XP_015270909.1	XP_015270909.1	Gja_vf_XP_015284663.1	XP_015284663.1
2-4 Amphibia	species name	genes	origin	web site	short name	accession number	short name	accession number	short name	accession number
	Xenopus laevis	3	NCBI	https://www.ncbi.nlm.nih.gov/	Xla_C3_XP_018109218.1	XP_018109218.1	Xla_C4_AAI70422.1	AAI70422.1	Xla_C5_NP_001190988.1	NP_001190988.1
2-5 Teleostei	species name	genes	origin	web site	short name	accession number	short name	accession number	short name	accession number
	Danio rerio	3	NCBI	https://www.ncbi.nlm.nih.gov/	Dre_C3_XP_009293521.1	XP_009293521.1	Dre_C4_XP_005157429.1	XP_005157429.1	Dre_C5_XP_001919226.4	XP_001919226.4
2-6 Chondrichthyes	species name	genes	origin	web site	short name	accession number	short name	accession number	short name	accession number
	Triakis scyllium	3	NCBI	https://www.ncbi.nlm.nih.gov/	Tsc_C4-1_BAC82347.1	BAC82347.1	Tsc_C4-2_BAV92795.1	BAV92795.1	Tsc_C4-3_BAV92794.1	BAV92794.1
2-7 Cyclostomata	species name	genes	origin	web site	short name	accession number
	Lethenteron camtschaticum	1	NCBI	https://www.ncbi.nlm.nih.gov/	Lca_C3_Q00685.1	Q00685.1
	Eptatretus burgeri	1	NCBI	https://www.ncbi.nlm.nih.gov/	Ebu_C3_P98094.1	P98094.1
	Petromyzon marinus	1	NCBI	https://www.ncbi.nlm.nih.gov/	Pmar_C3_XP_032809866.1	XP_032809866.1
